# Supplementary material for: Hippocampal volumetry to determine the resection side in patients with intractable non-lesional bilateral temporal lobe epilepsy
Source: Sci Rep. 2023 Feb 23;13:3153. doi: 10.1038/s41598-023-30151-8 (PMC9950135; doi:10.1038/s41598-023-30151-8)
Supplement: Supplementary file 1 — Supplementary Information. [file 41598_2023_30151_MOESM1_ESM.xlsx]

## Sheet: Sheet1
	SVEEG		PET	SPECT	MEG	volumetry	flair	IVEEG		outcome
No.	ictal	interictal						ictal	interictal
1	1	0		0	1	0	0	1	1	0
2	1	1	1		1	1	1	1	1	1
3	0	0	0	0	0	0	0	1	1	0
4	1	0	1	0	0	1	1	1	0	1
5	1	1	1	1	1	1	0	1	1	1
6	1	1	1	0	0	1	1	1	1	1
7	0	0	0	1	0	0	0	1	0	0
8	0	0	1	1	1	0	0	1	0	1
9	0	1	1		0	1	1	1	1	1
10	1	1	0	1	0	1	1	1	1	0
11	1	1	1	1	1	0	0	1	1	0
12	1	1	1	1		1	1	1	1	1
13	0	1	0	0	1	1	0	1	1	1
14	1	1	1	0	0	0	0	1	0	0
15	1	0	1	1	1	1	1	0	0	1
16	0	0	0	1	1	0	0	0	1	0
17	0	1	1	1	1	1	1	1	1	0
18	1	0	1	1	0	1	1	0	1	0
As for the various preoperative evaluations, the actual resection side and the resection side determined by various evaluations were counted as 1 when they matched, and 0 when they did not.Data from uninspected tests are not presented. For outcome, we set engel class 1 to 1 and all the others to 0.
